# Supplementary material for: Shedding light on the base-pair opening dynamics of nucleic acids in living human cells
Source: Nat Commun. 2022 Nov 29;13:7143. doi: 10.1038/s41467-022-34822-4 (PMC9708698; doi:10.1038/s41467-022-34822-4)
Supplement: Supplementary file 3 — Reporting Summary [file 41467_2022_34822_MOESM3_ESM.xlsx]

## Sheet: Fig. 2
panel d		kex values for each residue of hpRNA20 at each Tris concentrations
		hpRNA20
		in vitro
			kex (sec-1)						error bar
		[base form of Tris] (mM)	U14	U18	G4	G19	G15		U14	U18	G4	G19	G15
		3.5	6.66832	1.41875	0.941723	1.42165	0.693452		0.0942038	0.135953	0.0828283	0.143715	0.122731
		10.4	12.7083	2.2233	0.990585	2.73783	0.334243		0.0966521	0.101633	0.0668385	0.126922	0.0762833
		22.2	14.9257	2.93803	1.01968	3.22819	0.33768		0.131411	0.12157	0.0678193	0.119674	0.108047
		35.3	18.3203	3.55827	1.04961	3.72536	0.67469		0.0979326	0.0813284	0.0367221	0.0967955	0.0839348
		48.3	23.0357	5.00499	1.10299	5.01944	0.601297		0.13164	0.102561	0.0672312	0.0924475	0.0619909
		61.3	31.2593	9.54183	1.03754	9.42138	0.913477		0.319462	0.125761	0.0538033	0.15341	0.0623251
		74.4	34.4111	9.94689	1.55446	9.9312	1.08555		0.367037	0.202278	0.0814422	0.214804	0.0896556
		87.4	34.8032	10.2308	1.04597	10.4991	0.985315		0.664979	0.26567	0.15105	0.257613	0.171346
		99.2	34.6261	10.4944	0.842808	11.3519	0.777881		0.552359	0.282409	0.0990602	0.196589	0.205445
		106.1	34.5322	12.5302	1.17968	11.6145	1.08521		0.295993	0.160894	0.0710951	0.226364	0.0868516
		hpRNA20
		in-cell
			kex (sec-1)						error bar
			U14	U18	G4	G19	G15		U14	U18	G4	G19	G15
		in-cell	4.97357	4.57265	3.0594	3.21302	4.39812		0.369669	0.684833	0.293646	0.452332	0.336801

## Sheet: Fig. 3
panel e		kex values for each residue of teloDNA at each Tris concentrations
		teloDNA
		in vitro
			kex (sec-1)													error bar
		[base form of Tris] (mM)	G10	G3	G9	G17	G4	G22	G21	G15	G11	G16	G5	G23		G10	G3	G9	G17	G4	G22	G21	G15	G11	G16	G5	G23
		3.4	0.230542	0.298498	0.490323	0.118964	0.107902	0.313499	0.320769	0.63078	0.487258	0.294267	0.267187	0.584341		0.0587587	0.0493641	0.0599293	0.0637238	0.0314723	0.0615096	0.0576694	0.0533306	0.0477717	0.0402899	0.0415715	0.0647928
		10	0.20973	0.261406	0.460205	0.375605	0.21843	0.188757	0.305627	0.431099	0.422856	0.296791	0.224115	0.579869		0.0384336	0.03515	0.0355067	0.0248974	0.0351411	0.0349264	0.0322513	0.0482041	0.0369548	0.0374101	0.0520492	0.0457975
		21.2	0.172607	0.314452	0.472288	0.42113	0.300949	0.358493	0.315403	0.548716	0.448672	0.398249	0.317905	0.596337		0.049642	0.0333604	0.0287917	0.0344258	0.0220855	0.0278224	0.0248473	0.0281698	0.0414128	0.0238398	0.0247745	0.0309909
		33.7	0.25844	0.340117	0.421123	0.425615	0.201075	0.356493	0.422074	0.565009	0.399058	0.431366	0.283558	0.619357		0.0498814	0.0445299	0.0458843	0.0444427	0.0355032	0.0381228	0.0900881	0.0535541	0.0480497	0.041495	0.024823	0.049713
		46.2	0.413041	0.410387	0.666474	0.281521	0.231986	0.502093	0.319727	0.597287	0.427322	0.41581	0.424907	0.719631		0.0869521	0.110489	0.0895686	0.0957077	0.132158	0.100235	0.120152	0.119733	0.120244	0.0838	0.109957	0.172287
		58.6	0.374842	0.51673	0.571807	0.667525	0.294712	0.385708	0.467012	0.767789	0.412625	0.661639	0.568353	0.878583		0.106613	0.0758043	0.058709	0.0756742	0.105637	0.109706	0.112204	0.0879474	0.0889551	0.080896	0.0935898	0.089772
		71.1	0.229095	0.548384	0.611542	0.441378	0.503477	0.371904	0.417229	0.737122	0.573087	0.456294	0.630001	0.907508		0.107234	0.108212	0.0822304	0.0617823	0.118003	0.0816425	0.0868475	0.102356	0.0828186	0.0658068	0.0518861	0.073432
		83.5	0.363201	0.444039	0.559408	0.55917	0.291834	0.43814	0.49505	0.664998	0.536745	0.516175	0.616375	0.66021		0.0414301	0.0391051	0.0395168	0.03864	0.0495697	0.0599848	0.04227	0.054354	0.045981	0.051503	0.0549355	0.0535827
		94.9	0.328642	0.559227	0.611603	0.622914	0.338567	0.515671	0.434064	0.730685	0.533719	0.550894	0.648392	0.732551		0.0313493	0.04294	0.0303321	0.0433796	0.0225241	0.0359104	0.0437886	0.0302424	0.0257207	0.0328363	0.0381947	0.0589441
		101.4	0.298398	0.516629	0.608694	0.686455	0.404147	0.495534	0.535302	0.770072	0.651467	0.654872	0.586257	0.820765		0.0524716	0.0393965	0.0522859	0.0285457	0.0617405	0.0525171	0.0588652	0.059437	0.03416	0.0461903	0.0506696	0.0826022
		teloDNA
		in-cell
			kex (sec-1)													error bar
			G10	G3	G9	G17	G4	G22	G21	G15	G11	G16	G5	G23		G10	G3	G9	G17	G4	G22	G21	G15	G11	G16	G5	G23
		in-cell	2.61565	3.82038	4.61782	5.08313	3.8994	2.61157	3.89431	3.9768	3.34842	3.49129	3.30043	3.28476		0.341066	0.708326	0.323992	0.247196	0.38604	0.76762	0.347444	0.365806	0.498737	0.352031	0.364821	0.423236

## Sheet: Fig. 4
panel b		kex values for G2 of hpRNA14 at each Tris concentrations in the presence of crowding agent
		hpRNA14
		without crowding agent
			kex (sec-1)		error bar
		[base form of Tris] (mM)	G2		G2
		4.03371	0.354873		0.0658243
		13.7146	0.544059		0.0589308
		21.4593	0.348002		0.075686
		33.8509	0.409917		0.107189
		46.2424	0.594115		0.225934
		58.634	0.429323		0.149179
		71.0255	0.722719		0.121457
		83.4171	0.553533		0.0880294
		91.1618	0.870292		0.0928233
		100.843	0.391648		0.0966036
		121.011	0.584181		0.0986415
		hpRNA14
		5% glycerol
			kex (sec-1)		error bar
		[base form of Tris] (mM)	G2		G2
		3.35399	0.436821		0.115376
		11.1352	0.636496		0.0940176
		25.8418	0.779155		0.0994839
		43.6204	0.516022		0.14521
		60.3532	0.624327		0.196636
		78.1318	0.781695		0.186509
		92.8383	0.58225		0.223922
		100.62	0.636323		0.25538
		hpRNA14
		5% Ficoll 70
			kex (sec-1)		error bar
		[base form of Tris] (mM)	G2		G2
		3.27744	0.482604		0.0916209
		10.8811	0.498216		0.136181
		26.8488	0.533872		0.155189
		43.1358	1.09769		0.173529
		58.4648	1.04164		0.195059
		74.7518	0.902059		0.102099
		90.7195	1.28559		0.190598
		98.3232	0.890304		0.258528
		hpRNA14
		5% BSA
			kex (sec-1)		error bar
		[base form of Tris] (mM)	G2		G2
		18.2323	0.883611		0.152466
		24.9681	1.06029		0.143244
		33.0831	0.896306		0.0907634
		41.9605	0.677214		0.21655
		52.2396	0.554507		0.242259
		61.1169	0.743432		0.222394
		69.232	0.763043		0.0978154
		75.9678	0.865458		0.185644
		hpRNA14
		5% lysozyme
			kex (sec-1)		error bar
		[base form of Tris] (mM)	G2		G2
		24.4187	3.57391		0.775681
		34.7288	3.18186		0.741039
		46.0699	3.49644		0.44906
		57.411	2.48137		0.509291
		68.7521	2.20093		0.624342
		80.0933	2.33304		0.200161
		91.4344	2.38429		0.321529
		101.744	1.97704		0.28448
		hpRNA14
		in-cell
			kex (sec-1)		error bar
			G2		G2
		in-cell	4.12924		0.63155

## Sheet: Fig. 5
		kex values for each residue of teloDNA at 300 mM of total Tris concentration in the presence of crowding agent
		teloDNA
			kex (sec-1)
			G10	G3	G9	G17	G4	G22	G21	G15	G11	G16		Average	Standard Deviation
		without crowding agent	0.217956	0.462151	0.696956	0.507129	0.262241	0.140123	0.269328	0.856991	0.319902	0.530211		0.426299	0.215765
		5% glycerol	0.51563	0.568645	0.624292	0.768106	0.551366	0.248482	0.250433	0.969487	0.831615	0.593057		0.592111	0.217869
		5% Ficoll 70	0.388955	0.329853	0.60756	0.798749	0.478084	0.362448	0.632606	0.925143	0.605678	0.615478		0.574455	0.181356
		5% BSA	0.288534	0.73503	0.564406	0.531182	0.522257	0.355794	0.401589	0.776419	0.740397	0.496352		0.541196	0.159152
		2.5% lysozyme	1.2872	1.56959	1.89928	1.48248	1.29791	1.50415	1.47186	1.94823	1.15243	1.72727		1.53404	0.247647
		3.5% lysozyme	2.01786	2.18563	2.88051	2.52947	1.26167	2.6206	1.94547	2.12217	0.510724	2.14597		2.02201	0.653682
		in-cell	2.61565	3.82038	4.61782	5.08313	3.8994	2.61157	3.89431	3.9768	3.34842	3.49129		3.73588	0.737487

## Sheet: Supplementary Fig. 2
		Relative peak intensities of imino protons for each residue of hpRNA20 at each delay time
		hpRNA20
		in-cell
			relative peak intensities of imino protons, I(t)						error bar
		delay time (sec)	U14	U18	G4	G19	G15		= standard deviation of signal noise
		0.001	0.7272	0.5555	0.6392	0.4077	0.5232		0.0344885
		0.02	0.6407	0.4569	0.5588	0.3422	0.4602		0.0344885
		0.05	0.5595	0.3982	0.4632	0.282	0.3148		0.0344885
		0.075	0.4261	0.3828	0.4284	0.3239	0.2802		0.0344885
		0.1	0.2834	0.2929	0.4044	0.2604	0.3698		0.0344885
			curve fitting
		delay time (sec)	U14	U18	G4	G19	G15
		0.001	0.730278	0.555981	0.633664	0.408399	0.517757
		0.02	0.612786	0.476292	0.566204	0.36401	0.439239
		0.05	0.489108	0.398372	0.480911	0.311569	0.342715
		0.075	0.424878	0.361371	0.425858	0.280316	0.28243
		0.1	0.38344	0.339452	0.382336	0.257374	0.236205

## Sheet: Supplementary Fig. 4
		Relative peak intensities of imino protons for each residue of teloDNA at each delay time
		teloDNA
		in-cell
			relative peak intensities of imino protons, I(t)													error bar
		delay time (sec)	G10	G3	G9	G17	G4	G22	G21	G15	G11	G16	G5	G23		= standard deviation of signal noise
		2e-05	13.3045	12.2721	20.2386	21.9445	21.9815	18.4478	17.0495	22.9858	25.807	25.2632	16.0843	14.6784		1.4353
		0.01	9.6436	8.76088	14.5224	19.6318	20.2458	12.1239	14.7581	16.4274	17.4824	18.6063	12.8005	10.6819		1.4353
		0.03	3.7675	8.67173	9.57515	13.7591	13.4939	10.799	13.1818	13.2035	14.882	14.3095	8.61448	7.4819		1.4353
		0.06	8.24611	7.10345	10.119	13.6091	12.6382	7.53713	10.4289	13.4429	14.0705	13.7883	10.6339	8.43611		1.4353
		0.1	5.88816	4.398	4.7763	6.04817	10.2692	7.42516	7.72664	7.11096	10.2527	9.96169	6.12677	6.62122		1.4353
			curve fitting
		delay time (sec)	G10	G3	G9	G17	G4	G22	G21	G15	G11	G16	G5	G23
		2e-05	10.5036	11.2555	15.9365	21.4869	21.8048	12.9205	16.4526	17.7528	18.9356	19.9337	14.2238	11.6475
		0.01	9.96694	10.4182	14.5109	19.382	20.1655	12.2619	15.2204	16.3882	17.7201	18.5901	13.3001	10.9105
		0.03	8.95941	8.86122	11.9006	15.5876	17.2063	11.0287	13.013	13.9063	15.5635	16.1548	11.5281	9.58285
		0.06	7.60497	6.80153	8.53663	10.8243	13.4828	9.37781	10.2706	10.7432	12.9271	13.0692	9.0574	7.91852
		0.1	6.05876	4.50348	4.92035	5.89211	9.61431	7.50463	7.47291	7.39683	10.2991	9.8319	6.08705	6.19853

## Sheet: Supplementary Fig. 5
		Average kex values at each Tris concentrations
		teloDNA
		in vitro
			kex (sec-1)
		[base form of Tris] (mM)	teloDNA
		3.3797	0.350899
		9.91378	0.326705
		21.2395	0.371278
		33.6978	0.39784
		46.1562	0.499811
		58.6145	0.484902
		71.0728	0.491645
		83.5311	0.50561
		94.8568	0.537352
		101.391	0.59039
		teloDNA
		in-cell
			kex (sec-1)
			teloDNA
		in-cell	3.68994

## Sheet: Supplementary Fig. 6
panel c		Relative peak intensities of imino protons for G17 and G4 at each delay time under in-cell conditions with/without correction												panel d		kex values for G17 and G4 under in-cell conditions with/without correction
		teloDNA														teloDNA
		in-cell (with correction of the signal intensities for the determination of the kex values)														in-cell (with correction of the signal intensities for the determination of the kex values)
			relative peak intensities of imino protons, I(t)					error bar									kex (sec-1)			error bar
		delay time (sec)	G17	G4				= standard deviation of signal noise									G17	G4		G17	G4
		2e-05	22.7995	22.838				1.4353									5.10602	3.80897		0.349771	0.238572
		0.01	21.2235	21.8873				1.4353
		0.03	16.1872	15.8751				1.4353
		0.06	15.3343	14.2403				1.4353								teloDNA
		0.1	6.04817	10.2692				1.4353								in-cell (without correction of the signal intensities for the determination of the kex values)
			curve fitting														kex (sec-1)			error bar
		delay time (sec)	G17	G4													G17	G4		G17	G4
		2e-05	22.9061	22.6374													5.08313	3.8994		0.247196	0.38604
		0.01	20.652	20.9749
		0.03	16.5888	17.9741
		0.06	11.4881	14.198
		0.1	6.20639	10.275
		teloDNA
		in-cell (without correction of the signal intensities for the determination of the kex values)
			relative peak intensities of imino protons, I(t)					error bar
		delay time (sec)	G17	G4				= standard deviation of signal noise
		2e-05	21.9445	21.9815				1.4353
		0.01	19.6318	20.2458				1.4353
		0.03	13.7591	13.4939				1.4353
		0.06	13.6091	12.6382				1.4353
		0.1	6.04817	10.2692				1.4353
			curve fitting
		delay time (sec)	G17	G4
		2e-05	21.4869	21.8048
		0.01	19.382	20.1655
		0.03	15.5876	17.2063
		0.06	10.8243	13.4828
		0.1	5.89211	9.61431

## Sheet: Supplementary Fig. 7
		The relative intensity of the imino-proton signals to inspect the effect of exchange-relayed NOEs from rapidly exchanging protons
		teloDNA
		2.5% lysozyme
			90% H2O + 10% D2O			50% H2O + 50% D2O
		inversion pulse at	4.7 ppm	-30 ppm		4.7 ppm	-30 ppm
		relative peak intensities of imino protons, Iimino	5349.98	7793.37		9749.47	14530.5
		standard deviation of signal noise	887.891	833.825		1297.5	1480.67
		Iimino, (inversion pulse at 4.7 ppm) / Iimino, (inversion pulse at -30 ppm)	0.686478			0.670968
		propagation error	0.135552			0.112466

## Sheet: Supplementary Fig. 8
panel b		The full width of half heigh for signal G10 and G21 in the presence of crowding agent
		teloDNA
			full width of half heigh (Hz)
			G10	G21	average	standard deviation
		no crowding agent	16.8295	17.671	17.2503	0.59503
		5% glycerol	17.671	20.1955	18.9333	1.78509
		5% Ficoll 70	17.671	19.354	18.5125	1.19006
		5% BSA	18.5125	17.671	18.0917	0.59503
		2.5% lysozyme	21.0369	21.8784	21.4577	0.59503
		3.5% lysozyme	19.354	21.8784	20.6162	1.78502
